# Supplementary material for: Prolonged B-Lymphocyte-Mediated Immune and Inflammatory Responses to Tuberculosis Infection in the Lungs of TB-Resistant Mice
Source: Int J Mol Sci. 2023 Jan 6;24(2):1140. doi: 10.3390/ijms24021140 (PMC9861759; doi:10.3390/ijms24021140)
Supplement: Supplementary file 1 [file ijms-24-01140-s001.zip]

Archive with 6 entries (6 files):
- Figure S1 revised.tiff
- __MACOSX/._Figure S1 revised.tiff
- Figure S2.tiff
- __MACOSX/._Figure S2.tiff
- Figure S3.tiff
- __MACOSX/._Figure S3.tiff
